# Supplementary material for: Tn4661-mediated transfer of blaCTX-M-15 from Klebsiella michiganensis to an outbreak clone of Pseudomonas aeruginosa
Source: Microb Genom. 2024 Oct 16;10(10):001303. doi: 10.1099/mgen.0.001303 (PMC11482538; doi:10.1099/mgen.0.001303)
Supplement: Uncited Table S1. [file mgen-10-01303-s003.xlsx]

## Sheet: Table S1
Table S1. Antimicrobial Susceptibility Data
MRSN ID	Amkacin	MIC	Aztreonam	MIC	Cefazolin	MIC	Cefepime	MIC	Ceftazidime	MIC	Ceftazidime/Avibactam	MIC	Ceftolozane/Tazobactam	MIC	Ciprofloxacin	MIC	Gentamicin	MIC	Imipenem	MIC	Levofloxacin	MIC	Meropenem	MIC	Pip/tazobactam	MIC	Ticar/clavulanate	MIC	Tobramycin	MIC
100690	R	>=64	R	>=256	R	>=64	R	>=32	R	32	S	8	S	<=4/4	R	>=4	R	>=16	R	>=16	R	>=8	R	>=16	R	>=128	R	>=128	R	>=16
895358	S	16	R	>=64	R	>=64	R	>=32	R	>=64	S	1	S	1	R	>=4	R	>=16	S	0.5	I	4	S	<=0.25	R	>=128	nan	nan	R	>=16

## Sheet: Table S2
Isolate	Patient ID	Species ID	MLST	allele	Phenotype
MRSN 100690	P2	Pseudomonas aeruginosa	621	aac(6')-Ib-cr5	Aminoglycosides/Quinolone: Amikacin, Tobramycin, Ciprofloxacin
MRSN 100690	P2	Pseudomonas aeruginosa	621	aac(6')-Ib-cr5	Aminoglycosides/Quinolone: Amikacin, Tobramycin, Ciprofloxacin
MRSN 100690	P2	Pseudomonas aeruginosa	621	aac(6')-Ib4	Aminoglycosides: Amikacin, Kanamycin, Tobramycin
MRSN 100690	P2	Pseudomonas aeruginosa	621	aac(6')-Ib4	Aminoglycosides: Amikacin, Kanamycin, Tobramycin
MRSN 100690	P2	Pseudomonas aeruginosa	621	blaCTX-M-15	Beta-lactams: Extended-spectrum cephalosporins, monobactams
MRSN 100690	P2	Pseudomonas aeruginosa	621	blaPDC-5	Beta-lactams: Cephalosporins
MRSN 100690	P2	Pseudomonas aeruginosa	621	blaTEM-1	Beta-lactams: Penicillins, Early Cephalosporins
MRSN 100690	P2	Pseudomonas aeruginosa	621	aac(3)-IIe	Aminoglycosides: Gentamicin
MRSN 100690	P2	Pseudomonas aeruginosa	621	aadA1	Aminoglycosides: Streptomycin
MRSN 100690	P2	Pseudomonas aeruginosa	621	aph(3')-IIb	Aminoglycosides: Kanamycin
MRSN 100690	P2	Pseudomonas aeruginosa	621	blaOXA-1	Beta-lactams: Penicillins, Early Cephalosporins
MRSN 100690	P2	Pseudomonas aeruginosa	621	blaOXA-2	Beta-lactams: Penicillins, Early Cephalosporins
MRSN 100690	P2	Pseudomonas aeruginosa	621	blaOXA-914	Beta-lactams: Penicillins, Early Cephalosporins
MRSN 100690	P2	Pseudomonas aeruginosa	621	catB7	Phenicols
MRSN 100690	P2	Pseudomonas aeruginosa	621	crpP	Fluroroquinolones
MRSN 100690	P2	Pseudomonas aeruginosa	621	fosA-354827590	Fosfomycin
MRSN 100690	P2	Pseudomonas aeruginosa	621	mph(E)	Macrolides: Erythromycin
MRSN 100690	P2	Pseudomonas aeruginosa	621	msr(E)	Macrolides: Erythromycin, Quinupristin, Pristinamycin
MRSN 100690	P2	Pseudomonas aeruginosa	621	sul1	Sulfonamides
MRSN 100690	P2	Pseudomonas aeruginosa	621	sul1	Sulfonamides
MRSN 100690	P2	Pseudomonas aeruginosa	621	merA	Not determined
MRSN 100690	P2	Pseudomonas aeruginosa	621	merA	Not determined
MRSN 100690	P2	Pseudomonas aeruginosa	621	merD	Not determined
MRSN 100690	P2	Pseudomonas aeruginosa	621	merD	Not determined
MRSN 100690	P2	Pseudomonas aeruginosa	621	merE	Not determined
MRSN 100690	P2	Pseudomonas aeruginosa	621	merE	Not determined
MRSN 100690	P2	Pseudomonas aeruginosa	621	merE	Not determined
MRSN 100690	P2	Pseudomonas aeruginosa	621	merF	Not determined
MRSN 100690	P2	Pseudomonas aeruginosa	621	MerP_Gneg	Not determined
MRSN 100690	P2	Pseudomonas aeruginosa	621	merR_Ps	Not determined
MRSN 100690	P2	Pseudomonas aeruginosa	621	merR_Ps	Not determined
MRSN 100690	P2	Pseudomonas aeruginosa	621	merR_Ps	Not determined
MRSN 100690	P2	Pseudomonas aeruginosa	621	merT	Not determined
MRSN 100690	P2	Pseudomonas aeruginosa	621	merT	Not determined
MRSN 100690	P2	Pseudomonas aeruginosa	621	mexA	Not determined
MRSN 100690	P2	Pseudomonas aeruginosa	621	mexE	Not determined
MRSN 100690	P2	Pseudomonas aeruginosa	621	mexX	Not determined
MRSN 100690	P2	Pseudomonas aeruginosa	621	qacEdelta1	Not determined
MRSN 895358	P1	Klebsiella. michiganensis	41	aac(6')-Ib-cr5	Aminoglycosides/Quinolone: Amikacin, Tobramycin, Ciprofloxacin
MRSN 895358	P1	Klebsiella. michiganensis	41	ant(2'')-Ia	Aminoglycosides: Gentamicin, Kanamycin, Tobramycin
MRSN 895358	P1	Klebsiella. michiganensis	41	blaCTX-M-15	Beta-lactams: Extended-spectrum cephalosporins, monobactams
MRSN 895358	P1	Klebsiella. michiganensis	41	blaFOX-5	Beta-lactams: Cephalosporins
MRSN 895358	P1	Klebsiella. michiganensis	41	blaOXY-1-3	Beta-lactams: Penicillins, Early Cephalosporins
MRSN 895358	P1	Klebsiella. michiganensis	41	blaTEM-1	Beta-lactams: Penicillins, Early Cephalosporins
MRSN 895358	P1	Klebsiella. michiganensis	41	aac(3)-IIe	Aminoglycosides: Gentamicin
MRSN 895358	P1	Klebsiella. michiganensis	41	aadA2	Aminoglycosides: Streptomycin
MRSN 895358	P1	Klebsiella. michiganensis	41	aph(3')-Ia	Aminoglycosides: Kanamycin
MRSN 895358	P1	Klebsiella. michiganensis	41	blaCARB-2	Beta-lactams: Penicillins
MRSN 895358	P1	Klebsiella. michiganensis	41	blaOXA-1	Beta-lactams: Penicillins, Early Cephalosporins
MRSN 895358	P1	Klebsiella. michiganensis	41	catB11	Phenicols
MRSN 895358	P1	Klebsiella. michiganensis	41	catB3	Phenicols
MRSN 895358	P1	Klebsiella. michiganensis	41	cmlA6	Phenicols
MRSN 895358	P1	Klebsiella. michiganensis	41	dfrA19	Trimethoprim
MRSN 895358	P1	Klebsiella. michiganensis	41	mph(E)	Macrolides: Erythromycin
MRSN 895358	P1	Klebsiella. michiganensis	41	msr(E)	Macrolides: Erythromycin, Quinupristin, Pristinamycin
MRSN 895358	P1	Klebsiella. michiganensis	41	qnrA1	Quinolones
MRSN 895358	P1	Klebsiella. michiganensis	41	sul1	Sulfonamides
MRSN 895358	P1	Klebsiella. michiganensis	41	sul1	Sulfonamides
MRSN 895358	P1	Klebsiella. michiganensis	41	arsA	Not determined
MRSN 895358	P1	Klebsiella. michiganensis	41	arsB_pKW301	Not determined
MRSN 895358	P1	Klebsiella. michiganensis	41	arsB_pYV	Not determined
MRSN 895358	P1	Klebsiella. michiganensis	41	arsC_gluta	Not determined
MRSN 895358	P1	Klebsiella. michiganensis	41	arsC_gluta	Not determined
MRSN 895358	P1	Klebsiella. michiganensis	41	arsC_gluta	Not determined
MRSN 895358	P1	Klebsiella. michiganensis	41	arsC_gluta	Not determined
MRSN 895358	P1	Klebsiella. michiganensis	41	arsD	Not determined
MRSN 895358	P1	Klebsiella. michiganensis	41	arsR_pKW301	Not determined
MRSN 895358	P1	Klebsiella. michiganensis	41	emrD	Not determined
MRSN 895358	P1	Klebsiella. michiganensis	41	fieF	Not determined
MRSN 895358	P1	Klebsiella. michiganensis	41	LHR_hdeD	Not determined
MRSN 895358	P1	Klebsiella. michiganensis	41	LHR_hsp20A	Not determined
MRSN 895358	P1	Klebsiella. michiganensis	41	LHR_hsp20B	Not determined
MRSN 895358	P1	Klebsiella. michiganensis	41	LHR_hsp20B	Not determined
MRSN 895358	P1	Klebsiella. michiganensis	41	LHR_kefB	Not determined
MRSN 895358	P1	Klebsiella. michiganensis	41	LHR_psiE	Not determined
MRSN 895358	P1	Klebsiella. michiganensis	41	LHR_trx	Not determined
MRSN 895358	P1	Klebsiella. michiganensis	41	LHR_yfdX1	Not determined
MRSN 895358	P1	Klebsiella. michiganensis	41	LHR_yfdX2	Not determined
MRSN 895358	P1	Klebsiella. michiganensis	41	merA	Not determined
MRSN 895358	P1	Klebsiella. michiganensis	41	merA	Not determined
MRSN 895358	P1	Klebsiella. michiganensis	41	merD	Not determined
MRSN 895358	P1	Klebsiella. michiganensis	41	merE	Not determined
MRSN 895358	P1	Klebsiella. michiganensis	41	merR_Ps	Not determined
MRSN 895358	P1	Klebsiella. michiganensis	41	merT	Not determined
MRSN 895358	P1	Klebsiella. michiganensis	41	ncrA	Not determined
MRSN 895358	P1	Klebsiella. michiganensis	41	ncrB	Not determined
MRSN 895358	P1	Klebsiella. michiganensis	41	ncrC	Not determined
MRSN 895358	P1	Klebsiella. michiganensis	41	ncrY	Not determined
MRSN 895358	P1	Klebsiella. michiganensis	41	oqxA	Phenicols, Quinolone
MRSN 895358	P1	Klebsiella. michiganensis	41	oqxB9	Phenicols, Quinolone
MRSN 895358	P1	Klebsiella. michiganensis	41	pcoA	Not determined
MRSN 895358	P1	Klebsiella. michiganensis	41	pcoB	Not determined
MRSN 895358	P1	Klebsiella. michiganensis	41	pcoC	Not determined
MRSN 895358	P1	Klebsiella. michiganensis	41	pcoD	Not determined
MRSN 895358	P1	Klebsiella. michiganensis	41	pcoR	Not determined
MRSN 895358	P1	Klebsiella. michiganensis	41	pcoR	Not determined
MRSN 895358	P1	Klebsiella. michiganensis	41	pcoS	Not determined
MRSN 895358	P1	Klebsiella. michiganensis	41	qacEdelta1	Not determined
MRSN 895358	P1	Klebsiella. michiganensis	41	silA	Not determined
MRSN 895358	P1	Klebsiella. michiganensis	41	silB	Not determined
MRSN 895358	P1	Klebsiella. michiganensis	41	silC	Not determined
MRSN 895358	P1	Klebsiella. michiganensis	41	silE	Not determined
MRSN 895358	P1	Klebsiella. michiganensis	41	silF	Not determined
MRSN 895358	P1	Klebsiella. michiganensis	41	silP	Not determined
MRSN 895358	P1	Klebsiella. michiganensis	41	silR	Not determined
MRSN 895358	P1	Klebsiella. michiganensis	41	silS	Not determined
MRSN 895358	P1	Klebsiella. michiganensis	41	ybtP	Not determined
MRSN 895358	P1	Klebsiella. michiganensis	41	ybtQ	Not determined

## Sheet: Table S3
Table S3. Top NCBI Hits for 126.6kb sequence
126.6 vs NCBI	Species	Identity	Alignment Fraction
CP065446.1	K. pneumoniae	0.99986	0.631583
CP065463.1	K. pneumoniae	0.99981	0.631583
CP065465.1	K. pneumoniae	0.999848	0.631583
AP026526.1	K. pneumoniae	0.998162	0.747882
CP015394.1	K. pneumoniae	0.999535	0.776048
CP117732.1	K. grimontii	0.997388	0.979295
CP026281.1	K. Oxytoca	0.999475	0.9899
CP008790.1	K. Oxytoca	0.999749	0.979272
80.8 vs NCBI		Identity	Alignment Fraction
CP026281.1	K. Oxytoca	0.978999	0.714417
CP045016.1	K. pneumoniae	0.993124	0.514926
CP097701.1	K. pneumoniae	0.999837	0.518008
